# Supplementary material for: Effects of Exercise on Dynamic Balance in People with Type 2 Diabetes Mellitus: A Systematic Review and Meta-Analysis of Randomized Controlled Trials
Source: Life (Basel). 2025 Jun 4;15(6):913. doi: 10.3390/life15060913 (PMC12194284; doi:10.3390/life15060913)
Supplement: Supplementary file 1 [file life-15-00913-s001.zip]

Archive with 1 entries (1 files):
- life-3651001-supplementary.pdf
